# Supplementary material for: A pilot study evaluating concordance between blood-based and patient-matched tumor molecular testing within pancreatic cancer patients participating in the Know Your Tumor (KYT) initiative
Source: Oncotarget. 2016 Nov 8;8(48):83446–56. doi: 10.18632/oncotarget.13225 (PMC5663527; doi:10.18632/oncotarget.13225)
Supplement: Supplementary file 2 [file oncotarget-08-83446-s002.xlsx]

## Sheet: Table S1
PATIENT_NUMBER	SEX	AGE	STAGE	PATH_STAGE	GRADE	LB_LAB	DAYS_TO_TEST	TISSUE_SITE	WEEKS_SINCE_TISSUE	DISEASE_BURDEN	CURRENT_STATUS	WEEKS_SINCE_RESTAGING	SOMATIC_BURDEN	KRAS_VAF	KRAS_CONCORD	WEEKS_UNTIL_EVENT	OUTCOME_EVENT	DIAGNOSIS	WEEKS_SINCE_DIAG	RECENT_CA19_9	TREATMENT_IN_LAST_MONTH	DAYS_SINCE_TREATMENT	MOST_RECENT_CHEMO	PRACTICE_TYPE	NUM_FM	NUM_LB
web-178	Female	67	Loc Adv			Guardant	1	Pancreas	4.42857	Localized	Stable	22.1429	0	0	NA	20.8571	Followup	PDAC	57.4286	NA	NA	NA	NA	Community	0	0
pan-281	Female	65	IV			Guardant	2	Lung	91.5714	Extensive	Progressing	1	0.4	0	NA	10.7143	Death	PDAC	259.714	627	Yes	7	Gemcitabine	Hospital	0	1
pan-291	Male	69	IV			Guardant	1	Liver	3	Extensive	Progressing	3.28571	0	0	NA	23.7143	Followup	PDAC	188.429	NA	No	133	Gemcitabine + nab-Paclitaxel	Hospital	8	0
pan-421	Male	63	IV			Guardant	1	Liver	-1.28571	Extensive	Responding	-1.71429	0.4	0.2	Yes	35	Death	PDAC	94.1429	149	Yes	14	Gemcitabine + nab-Paclitaxel	Hospital	14	2
pan-454	Female	70	IV			Guardant	1	Liver	15.7143	Extensive	Responding	18.2857	0.2	0	No	15.5714	Death	PDAC	46	NA	NA	NA	NA	Hospital	14	1
pan-467	Male	62	IV			Guardant	1	NA	NA	Extensive	Progressing	6.42857	1.2	1.1	NA	11.2857	Death	PDAC	27.7143	NA	Yes	2	FOLFOX	Community	0	3
pan-477	Female	66	IV			Guardant	1	Omentum	1.14286	Extensive	Progressing	3.28571	0.5	0	No	24.7143	Death	PDAC	183.857	240	Yes	16	FOLFIRI	Hospital	15	1
pan-488	Male	65	IV	pT3N0	G2	Guardant	1	Pancreas	13.7143	None	Responding	2.42857	0	0	No	35.4286	Followup	PDAC	194.571	633	Yes	0	XELIRI	Hospital	20	0
pan-501	Female	64	IV			Guardant	1	NA	NA	Extensive	Progressing	14.2857	0	0	NA	29.5714	Followup	PDAC	141.857	NA	NA	67	Gemcitabine + nab-Paclitaxel	Hospital	0	0
pan-524	Male	83	IV		G2	Guardant	1	Liver	23	Extensive	Progressing	3.14286	3.4	2.5	NA	24.4286	Followup	PDAC	92.5714	NA	Yes	7	Irinotecan	Community	0	8
pan-527	Male	67	IV			Guardant	1	Peritoneum	14.8571	Extensive	Progressing	3.14286	0	0	No	32.8571	Followup	PDAC	41.1429	NA	Yes	26	FOLFOX	Hospital	13	0
pan-528	Female	65	IV	pT2N1MX	G2	Guardant	1	Duodenum	55.5714	Extensive	Progressing	6.14286	0.2	0	No	9	Followup	PDAC	108.714	NA	No	74	SBRT	Hospital	21	2
pan-531	Female	63	Loc Adv	pT3N1	G2	Guardant	1	Pancreas	11.7143	None	Responding	-5	0	0	NA	39	Followup	PDAC	40.2857	7	No	91	Capecitabine	Hospital	0	1
pan-533	Female	67	IV			Guardant	1	Lung	-14.1429	Extensive	Responding	7	0	0	No	36.8571	Followup	PDAC	49.1429	369	Yes	7	Gemcitabine + nab-Paclitaxel	Hospital	14	0
pan-537	Male	69	IV		G2	Guardant	1	Liver	10	Extensive	Stable	-3.42857	1.6	1.6	Yes	26.4286	Followup	PDAC	16.5714	20000	Yes	14	Gemcitabine + nab-Paclitaxel	Hospital	14	2
pan-545	Male	70	IV		G2	Guardant	1	Liver	2.85714	Extensive	Stable	4	4.8	0	NA	14.1429	Death	PDAC	36.4286	NA	Yes	0	Capecitabine + Ruxolitinib	Hospital	37	9
pan-547	Female	67	IV			Guardant	1	Lung	29.1429	Extensive	Stable	2	0.3	0	No	39.1429	Followup	PDAC	60.2857	NA	Yes	14	Gemcitabine + nab-Paclitaxel	Hospital	18	1
pan-549	Male	62	IV			Guardant	1	Liver	22.1429	Extensive	Stable	-3	0.1	0	No	30.1429	Followup	PDAC	24	NA	Yes	14	Gemcitabine + nab-Paclitaxel	Hospital	13	1
pan-550	Male	76	Loc Adv			Guardant	1	NA	-0.142857	Minimal	Stable	10.1429	0.5	0	NA	45.4286	Followup	PDAC	41.5714	NA	No	93	Gemcitabine + nab-Paclitaxel	Hospital	0	3
pan-594	Male	67	IV			Guardant	1	Pancreas	0.857143	Minimal	Stable	NA	0.3	0	No	1	Followup	PDAC	42.5714	10000	Yes	13	Gemcitabine + nab-Paclitaxel	Hospital	12	2
pan-597	Male	65	IV			Guardant	1	NA	NA	Extensive	Progressing	-2.85714	5.7	5.7	NA	9.42857	Death	PDAC	49.2857	15104.1	No	35	FOLFOX	Community	0	4
pan-598	Female	67	IV			Guardant	1	Liver	2.57143	Localized	Stable	-6.85714	0.5	0.5	Yes	37.8571	Followup	PDAC	10.8571	NA	Yes	6	FOLFIRINOX	Hospital	12	2
pan-600	Male	48	IV			Guardant	1	Liver	1.28571	Extensive	Progressing	1	0	0	No	21.1429	Death	PDAC	16.8571	631	Yes	14	Gemcitabine + nab-Paclitaxel	Hospital	9	0
pan-619	Female	69	Loc Adv			Guardant	1	NA	-0.142857	Localized	Stable	NA	0.4	0	NA	24	Followup	PDAC	61.8571	NA	Yes	7	Gemcitabine + nab-Paclitaxel	Community	0	3
pan-627	Female	55	IV			Guardant	2	Liver	3.85714	Extensive	Progressing	-3.28571	1.2	1.2	NA	19.4286	Death	PDAC	52.7143	10000	Yes	2	FOLFOX	Community	0	6
pan-650	Female	51	IV			Guardant	1	Liver	1.71429	Extensive	Progressing	4.14286	0.6	0.4	Yes	29.1429	Followup	PDAC	67.2857	109295	No	34	FOLFIRINOX	Community	8	3
pan-316	Female	63	IV			Cynvenio	1	Lung	54.1429	Extensive	Progressing	12.1429	2.76	0	No	13.8571	Death	PDAC	55.4286	NA	Yes	20	FOLFOX	Hospital	10	1
pan-684	Female	51	Loc Adv			Cynvenio	2	Pancreas	14.1429	None	Stable	NA	1.08	0	No	19.1429	Followup	PDAC	24.2857	NA	Yes	14	Gemcitabine + nab-Paclitaxel	Hospital	7	1
pan-718	Male	74	IV			Cynvenio	2	Liver	5.85714	Extensive	Progressing	0.714286	3.09	3.09	Yes	23.2857	Followup	PDAC	9.14286	NA	No	NA	NA	Hospital	10	2
pan-724	Male	51	IV			Cynvenio	1	Liver	2	Extensive	Progressing	11	2.04	2.04	Yes	31.1429	Death	PDAC	106.571	NA	Yes	0	Gemcitabine + Carboplatin	Hospital	12	1
pan-727	Male	70	IV			Cynvenio	1	Liver	5	Extensive	Stable	-3.71429	0	0	No	16	Followup	PDAC	8.85714	15700	Yes	14	FOLFIRINOX	Hospital	15	0
pan-731	Male	63	IV			Cynvenio	1	Liver	-0.857143	Extensive	Stable	9.57143	1.18	0	No	16.7143	Death	PDAC	40.2857	1.2	Yes	14	FOLFIRINOX	Hospital	10	1
pan-751	Male	30	IV			Cynvenio	4	Liver	1.71429	Extensive	Progressing	3.14286	3.38	0	NA	34.7143	Followup	PDAC	55.5714	NA	NA	NA	NA	Hospital	24	1
pan-774	Female	66	IV			Cynvenio	1	Lung	0	Extensive	Progressing	6.57143	0	0	NA	22.8571	Followup	PDAC	128.143	139	No	NA	NA	Hospital	0	0

## Sheet: Table S2
PATIENT_NUMBER	MARKER	PROTEIN_CHANGE	TEST_RESULT	CONCORDANCE
web-178	NA	NA	NA	NA
pan-281	GNAS	R201H	Pathogenic	Blood Only
pan-291	TP53	Y205D	Pathogenic	Tumor Only
pan-291	FOXP1	N570S	VUS	Tumor Only
pan-291	RB1	Y771H	VUS	Tumor Only
pan-291	KEL	V268L	VUS	Tumor Only
pan-291	SNCAIP	V512M	VUS	Tumor Only
pan-291	NOTCH3	R1761C	VUS	Tumor Only
pan-291	SPEN	D2441G	VUS	Tumor Only
pan-291	RAF1	rearrangement	VUS	Tumor Only
pan-421	KRAS	G12D	Pathogenic	Concordant
pan-421	CCNE1	Amplified	Pathogenic	Tumor Only
pan-421	MCL1	Amplified	Pathogenic	Tumor Only
pan-421	TP53	G266*	Pathogenic	Tumor Only
pan-421	ARID1A	rearrangement exon 8	Pathogenic	Tumor Only
pan-421	DOT1L	E295A	VUS	Tumor Only
pan-421	PIK3C2B	L249V	VUS	Tumor Only
pan-421	SDHC	E144Q	VUS	Tumor Only
pan-421	EPHB1	V562I	VUS	Tumor Only
pan-421	PREX2	Amplified	VUS	Tumor Only
pan-421	ERG	G262S	VUS	Tumor Only
pan-421	RANBP2	I2585T	VUS	Tumor Only
pan-421	NOTCH1	G1477R	VUS	Tumor Only
pan-421	RUNX1T1	Amplified	VUS	Tumor Only
pan-421	EGFR	T725M	Pathogenic	Blood Only
pan-454	KRAS	G12R	Pathogenic	Tumor Only
pan-454	CDKN2A	loss	Pathogenic	Tumor Only
pan-454	CDKN2B	loss	Pathogenic	Tumor Only
pan-454	TP53	splice site 672+1G>A	Pathogenic	Tumor Only
pan-454	SMAD4	splice site 1448-1G>A	Pathogenic	Tumor Only
pan-454	BRCA2	P655R	VUS	Tumor Only
pan-454	GNAS	P60S	VUS	Tumor Only
pan-454	PDGFRB	P4Q	VUS	Tumor Only
pan-454	DOT1L	splice site 3596+2C>T	VUS	Tumor Only
pan-454	LRP1B	K1236N	VUS	Tumor Only
pan-454	FANCD2	T61M	VUS	Tumor Only
pan-454	KMT2D	K5024R	VUS	Tumor Only
pan-454	FANCG	Amplified	VUS	Tumor Only
pan-454	PAX5	Amplified	VUS	Tumor Only
pan-454	CDK6	K287N	VUS	Blood Only
pan-467	FGFR1	Amplified	Pathogenic	Blood Only
pan-467	KRAS	G12D	Pathogenic	Blood Only
pan-467	TP53	E339*	Pathogenic	Blood Only
pan-477	KRAS	G12D	Pathogenic	Tumor Only
pan-477	CDKN2A	loss	Pathogenic	Tumor Only
pan-477	CDKN2B	loss	Pathogenic	Tumor Only
pan-477	GNAS	R201C	Pathogenic	Tumor Only
pan-477	ACVR1B	loss exons 2-9	Pathogenic	Tumor Only
pan-477	ARFRP1	P194L	VUS	Tumor Only
pan-477	JAK1	L1145R	VUS	Tumor Only
pan-477	POLE	R1826W	VUS	Tumor Only
pan-477	BAP1	H347P	VUS	Tumor Only
pan-477	JAK3	I63V	VUS	Tumor Only
pan-477	ROS1	splice site 4903-1G>C	VUS	Tumor Only
pan-477	BCORL1	T808M	VUS	Tumor Only
pan-477	KMT2D	R2535C	VUS	Tumor Only
pan-477	BRCA2	E2847K	VUS	Tumor Only
pan-477	NOTCH1	F1773L	VUS	Tumor Only
pan-477	AR	A45A	VUS	Blood Only
pan-488	KRAS	G12D	Pathogenic	Tumor Only
pan-488	CDKN2A	p16INK4a P81H	Pathogenic	Tumor Only
pan-488	TP53	R248Q	Pathogenic	Tumor Only
pan-488	TP53	S215T	Pathogenic	Tumor Only
pan-488	ALK	T1540S	VUS	Tumor Only
pan-488	CDK12	K211T	VUS	Tumor Only
pan-488	KDM6A	R1363Q	VUS	Tumor Only
pan-488	RANBP2	V269A	VUS	Tumor Only
pan-488	APC	E1157del	VUS	Tumor Only
pan-488	CIC	P893S	VUS	Tumor Only
pan-488	MYC	D100G	VUS	Tumor Only
pan-488	RUNX1T1	E231D	VUS	Tumor Only
pan-488	ARID1A	A1927P	VUS	Tumor Only
pan-488	FGFR4	L747M	VUS	Tumor Only
pan-488	PIK3C2B	A290T	VUS	Tumor Only
pan-488	ASXL1	R489G	VUS	Tumor Only
pan-488	FLT1	S722del	VUS	Tumor Only
pan-488	POLE	D339N	VUS	Tumor Only
pan-488	POLE	M820T	VUS	Tumor Only
pan-488	POLE	R1508H	VUS	Tumor Only
pan-501	NA	NA	NA	NA
pan-524	APC	S1419N	VUS	Blood Only
pan-524	FGFR1	I648S	VUS	Blood Only
pan-524	KRAS	G12D	Pathogenic	Blood Only
pan-524	MET	S213S	VUS	Blood Only
pan-524	NOTCH1	A2374D	VUS	Blood Only
pan-524	PIK3CA	Amplified	Pathogenic	Blood Only
pan-524	TP53	R248Q	Pathogenic	Blood Only
pan-524	TP53	K132E	Pathogenic	Blood Only
pan-527	KRAS	Q61H	Pathogenic	Tumor Only
pan-527	GNAS	R201H	Pathogenic	Tumor Only
pan-527	ARID2	I325fs*9	Pathogenic	Tumor Only
pan-527	DOT1L	R231*	Pathogenic	Tumor Only
pan-527	ABL1	R457L	VUS	Tumor Only
pan-527	LRP1B	V4109I	VUS	Tumor Only
pan-527	ZNF703	P357S	VUS	Tumor Only
pan-527	ATM	R447Q	VUS	Tumor Only
pan-527	KMT2C	S836F	VUS	Tumor Only
pan-527	ERBB3	L1177I	VUS	Tumor Only
pan-527	RB1	E137D	VUS	Tumor Only
pan-527	FGF6	I120V	VUS	Tumor Only
pan-527	TSC1	N762S	VUS	Tumor Only
pan-528	AKT1	E17K	Pathogenic	Tumor Only
pan-528	FLT3	Amplified	Pathogenic	Tumor Only
pan-528	KRAS	G12R	Pathogenic	Tumor Only
pan-528	ATM	R805*	Pathogenic	Tumor Only
pan-528	CCND2	Amplified	Pathogenic	Tumor Only
pan-528	CDKN2A	p16INK4a W110*	Pathogenic	Tumor Only
pan-528	APC	E1464fs*8	Pathogenic	Tumor Only
pan-528	APC	S1400L	Pathogenic	Tumor Only
pan-528	FGF23	Amplified	Pathogenic	Tumor Only
pan-528	FGF6	Amplified	Pathogenic	Tumor Only
pan-528	GATA6	Amplified	Pathogenic	Tumor Only
pan-528	KDM5A	Amplified	Pathogenic	Tumor Only
pan-528	ATM	R2032K	VUS	Tumor Only
pan-528	CHD4	Amplified	VUS	Tumor Only
pan-528	STAG2	L1185I	VUS	Tumor Only
pan-528	BRCA2	Amplified	VUS	Tumor Only
pan-528	AMER1	A229P	VUS	Tumor Only
pan-528	CDK12	N1428S	VUS	Tumor Only
pan-528	FLT1	Amplified	VUS	Tumor Only
pan-528	CDKN1B	Amplified	VUS	Tumor Only
pan-528	KDM5A	N447H	VUS	Tumor Only
pan-528	TP53	D281H	Pathogenic	Blood Only
pan-528	AR	S343F	VUS	Blood Only
pan-531	PDGFRA	Amplified	Pathogenic	Blood Only
pan-533	KRAS	G12R	Pathogenic	Tumor Only
pan-533	STK11	splice site 921-1G>A	Pathogenic	Tumor Only
pan-533	CDKN2A	loss	Pathogenic	Tumor Only
pan-533	CDKN2B	loss	Pathogenic	Tumor Only
pan-533	TP53	S33fs*12	Pathogenic	Tumor Only
pan-533	ABL2	T769S	VUS	Tumor Only
pan-533	LRP1B	R4350G	VUS	Tumor Only
pan-533	RPTOR	T917N	VUS	Tumor Only
pan-533	APC	D1033Y	VUS	Tumor Only
pan-533	PBRM1	R202H	VUS	Tumor Only
pan-533	FLCN	V381M	VUS	Tumor Only
pan-533	PIK3C2B	A1004G	VUS	Tumor Only
pan-533	IGF1R	Q883H	VUS	Tumor Only
pan-533	RANBP2	S748L	VUS	Tumor Only
pan-537	KRAS	Amplified	Pathogenic	Tumor Only
pan-537	KRAS	G12V	Pathogenic	Concordant
pan-537	AXL	Amplified	Pathogenic	Tumor Only
pan-537	CDKN2A	loss exons 1-2	Pathogenic	Tumor Only
pan-537	CDKN2B	loss	Pathogenic	Tumor Only
pan-537	MYC	Amplified	Pathogenic	Tumor Only
pan-537	TP53	G59fs*64	Pathogenic	Tumor Only
pan-537	TBX3	S615A	Pathogenic	Tumor Only
pan-537	CD79A	Amplified	VUS	Tumor Only
pan-537	SPEN	Q3559H	VUS	Tumor Only
pan-537	CIC	Amplified	VUS	Tumor Only
pan-537	TSC2	T831M	VUS	Tumor Only
pan-537	PPP2R1A	Amplified	VUS	Tumor Only
pan-537	RANBP2	G273S	VUS	Tumor Only
pan-537	NF1	K2652E	VUS	Blood Only
pan-545	EGFR	Amplified	Pathogenic	Concordant
pan-545	AKT2	Amplified	Pathogenic	Tumor Only
pan-545	CDKN2A	loss	Pathogenic	Tumor Only
pan-545	CDKN2B	loss	Pathogenic	Tumor Only
pan-545	MYC	Amplified	Pathogenic	Concordant
pan-545	TP53	S261fs*2	Pathogenic	Tumor Only
pan-545	ARID1A	truncation intron 2	Pathogenic	Tumor Only
pan-545	MAP2K4	rearrangement intron 2	Pathogenic	Tumor Only
pan-545	SMAD4	loss	Pathogenic	Tumor Only
pan-545	AR	G457_G468del	VUS	Tumor Only
pan-545	BLM	Amplified	VUS	Tumor Only
pan-545	CHD2	Amplified	VUS	Tumor Only
pan-545	IDH2	Amplified	VUS	Tumor Only
pan-545	NTRK3	Amplified	VUS	Tumor Only
pan-545	RPTOR	D1080Y	VUS	Tumor Only
pan-545	TGFBR2	Amplified	VUS	Tumor Only
pan-545	ARAF	Q461fs*17	VUS	Tumor Only
pan-545	BRCA1	M1783T	VUS	Tumor Only
pan-545	BRCA1	V1719M	VUS	Tumor Only
pan-545	CTNNB1	H470N	VUS	Tumor Only
pan-545	KLHL6	Y96fs*10	VUS	Tumor Only
pan-545	PBRM1	L203I	VUS	Tumor Only
pan-545	SETD2	V2235L	VUS	Tumor Only
pan-545	TNFAIP3	rearrangement	VUS	Tumor Only
pan-545	ARID1A	P1756S	VUS	Tumor Only
pan-545	BRD4	P435T	VUS	Tumor Only
pan-545	DOT1L	R395C	VUS	Tumor Only
pan-545	MET	N1353D	VUS	Tumor Only
pan-545	PLCG2	P640_H641insNP	VUS	Tumor Only
pan-545	SPTA1	E26D	VUS	Tumor Only
pan-545	ZBTB2	S335L	VUS	Tumor Only
pan-545	BCORL1	A1525S	VUS	Tumor Only
pan-545	CD274	G177S	VUS	Tumor Only
pan-545	FOXP1	duplication	VUS	Tumor Only
pan-545	NOTCH2	Y1186N	VUS	Tumor Only
pan-545	PREX2	R562fs*13	VUS	Tumor Only
pan-545	STAG2	T966A	VUS	Tumor Only
pan-545	BRCA1	V1719I	VUS	Blood Only
pan-545	PTEN	G132D	VUS	Blood Only
pan-545	RAF1	G361A	VUS	Blood Only
pan-545	CCNE1	Amplified	Pathogenic	Blood Only
pan-545	CDK4	Amplified	Pathogenic	Blood Only
pan-545	TP53	G389G	VUS	Blood Only
pan-545	RHOA	E40*	VUS	Blood Only
pan-547	KRAS	G12D	Pathogenic	Tumor Only
pan-547	TP53	G245S	Pathogenic	Tumor Only
pan-547	AXIN1	R533_H534insQVHH	Pathogenic	Tumor Only
pan-547	SMAD4	R361H	Pathogenic	Tumor Only
pan-547	APC	V530A	VUS	Tumor Only
pan-547	ERBB2	R456C	VUS	Tumor Only
pan-547	POLD1	I431V	VUS	Tumor Only
pan-547	BARD1	P707L	VUS	Tumor Only
pan-547	GATA2	G133S	VUS	Tumor Only
pan-547	SPEN	P3255_L3256insVP	VUS	Tumor Only
pan-547	SPEN	S3040N	VUS	Tumor Only
pan-547	BLM	S1209T	VUS	Tumor Only
pan-547	BLM	Y736fs*5	VUS	Tumor Only
pan-547	GLI1	P767T	VUS	Tumor Only
pan-547	TAF1	Y1823C	VUS	Tumor Only
pan-547	EP300	N760S	VUS	Tumor Only
pan-547	KMT2C	L4219V	VUS	Tumor Only
pan-547	TSC1	K587R	VUS	Tumor Only
pan-547	AR	E323K	VUS	Blood Only
pan-549	KRAS	G12R	Pathogenic	Tumor Only
pan-549	CDKN2A	splice site 151-2A>G	Pathogenic	Tumor Only
pan-549	TP53	G325*	Pathogenic	Concordant
pan-549	NOTCH3	Q412*	Pathogenic	Tumor Only
pan-549	TGFBR2	R495*	Pathogenic	Tumor Only
pan-549	ARID1B	Q129_Q130insQQ	VUS	Tumor Only
pan-549	FLT1	R280Q	VUS	Tumor Only
pan-549	EP300	E355Q	VUS	Tumor Only
pan-549	GRM3	R645L	VUS	Tumor Only
pan-549	ESR1	G590V	VUS	Tumor Only
pan-549	IRS2	R693_A694insAA	VUS	Tumor Only
pan-549	FANCA	D902E	VUS	Tumor Only
pan-549	RNF43	D140H	VUS	Tumor Only
pan-550	ARID1A	L2009V	VUS	Blood Only
pan-550	ARID1A	V2093V	VUS	Blood Only
pan-550	KIT	L421L	VUS	Blood Only
pan-594	TP53	V272L	Pathogenic	Concordant
pan-594	TP53	H193L	Pathogenic	Blood Only
pan-594	ABL2	T769S	VUS	Tumor Only
pan-594	AURKB	V103M	VUS	Tumor Only
pan-594	CDKN2A	p16INK4a loss exons 1-3	Pathogenic	Tumor Only
pan-594	CDKN2A	p14ARF loss exons 2-3	Pathogenic	Tumor Only
pan-594	CDKN2B	loss exon 1	Pathogenic	Tumor Only
pan-594	FGFR2	N766S	VUS	Tumor Only
pan-594	KAT6A	G1549V	VUS	Tumor Only
pan-594	KRAS	G12D	Pathogenic	Tumor Only
pan-594	PRKDC	A1380T	VUS	Tumor Only
pan-594	SMAD4	D415fs*20	Pathogenic	Tumor Only
pan-594	ZNF703	H402_D403>PTHLGGSSCSTCSAHD	VUS	Tumor Only
pan-597	KRAS	G12D	Pathogenic	Blood Only
pan-597	TP53	I162T	Pathogenic	Blood Only
pan-597	TP53	R196*	Pathogenic	Blood Only
pan-597	RHOA	A15V	VUS	Blood Only
pan-598	KRAS	G12D	Pathogenic	Concordant
pan-598	CDKN2A	p16INK4a loss	Pathogenic	Tumor Only
pan-598	CDKN2A	p14ARF loss exons 2-3	Pathogenic	Tumor Only
pan-598	TP53	P153fs*28	Pathogenic	Tumor Only
pan-598	LRP1B	rearrangement intron 65	Pathogenic	Tumor Only
pan-598	MAP2K4	loss exons 2-11	Pathogenic	Tumor Only
pan-598	SF3B1	K666N	Pathogenic	Tumor Only
pan-598	SMAD4	loss	Pathogenic	Tumor Only
pan-598	EP300	P925T	VUS	Tumor Only
pan-598	ERBB4	A455T	VUS	Tumor Only
pan-598	FANCD2	splice site 2715+1G>A	VUS	Tumor Only
pan-598	FGF10	H207P	VUS	Tumor Only
pan-598	TP53	P278S	Pathogenic	Blood Only
pan-600	KRAS	G12D	Pathogenic	Tumor Only
pan-600	TP53	E286G	Pathogenic	Tumor Only
pan-600	PREX2	V537I	Pathogenic	Tumor Only
pan-600	FAT1	D3030V	VUS	Tumor Only
pan-600	SMAD3	C394fs*4	VUS	Tumor Only
pan-600	KLHL6	D159G	VUS	Tumor Only
pan-600	TSC1	K587R	VUS	Tumor Only
pan-600	KMT2D	G2493E	VUS	Tumor Only
pan-600	MTOR	R1709H	VUS	Tumor Only
pan-619	BRCA1	R1753K	VUS	Blood Only
pan-619	GNAS	R201H	Pathogenic	Blood Only
pan-619	NF1	R2637*	Pathogenic	Blood Only
pan-627	APC	A4S	VUS	Blood Only
pan-627	BRCA2	Q2506H	VUS	Blood Only
pan-627	ERBB2	Q828Q	VUS	Blood Only
pan-627	KRAS	Q61H	Pathogenic	Blood Only
pan-627	PIK3CA	P1011T	VUS	Blood Only
pan-627	TP53	V173L	Pathogenic	Blood Only
pan-650	KRAS	G12D	Pathogenic	Concordant
pan-650	STK11	loss exons 2-6	Pathogenic	Tumor Only
pan-650	CCNE1	Amplified	Pathogenic	Concordant
pan-650	TP53	R273C	Pathogenic	Concordant
pan-650	MAP3K1	S67R	VUS	Tumor Only
pan-650	KMT2C	E1689fs*28	VUS	Tumor Only
pan-650	MPL	R102P	VUS	Tumor Only
pan-650	RICTOR	P1070T	VUS	Tumor Only
pan-316	KRAS	G13P	Pathogenic	Tumor Only
pan-316	CDKN2A	p16INK4a A86D	Pathogenic	Tumor Only
pan-316	CDKN2A	p14ARF C100*	Pathogenic	Tumor Only
pan-316	p16INK4a	I49T	Pathogenic	Tumor Only
pan-316	TP53	C238S	Pathogenic	Tumor Only
pan-316	AXL	P279Q	VUS	Tumor Only
pan-316	TSC1	K587R	VUS	Tumor Only
pan-316	KDM5A	R782*	VUS	Tumor Only
pan-316	NOTCH1	A2463T	VUS	Tumor Only
pan-316	NTRK3	R731Q	VUS	Tumor Only
pan-316	PDGFRA	V824L	VUS	Blood Only
pan-684	KRAS	G12D	Pathogenic	Tumor Only
pan-684	TP53	V216M	Pathogenic	Tumor Only
pan-684	GATA6	Amplified	Pathogenic	Tumor Only
pan-684	AMER1	D943G	VUS	Tumor Only
pan-684	KEL	R47P	VUS	Tumor Only
pan-684	RANBP2	I2585T	VUS	Tumor Only
pan-684	ROS1	S570F	VUS	Tumor Only
pan-684	APC	E1494K	VUS	Blood Only
pan-718	KRAS	G12D	Pathogenic	Concordant
pan-718	TET2	Q317*	Pathogenic	Tumor Only
pan-718	SF3B1	R625H	Pathogenic	Tumor Only
pan-718	AR	S614C	VUS	Tumor Only
pan-718	SDHA	R352Q	VUS	Tumor Only
pan-718	CDKN2A	loss	VUS	Tumor Only
pan-718	SF3B1	Y561C	VUS	Tumor Only
pan-718	GRM3	Y796C	VUS	Tumor Only
pan-718	TET2	A1196D	VUS	Tumor Only
pan-718	PRKDC	G1327fs*23	VUS	Tumor Only
pan-718	APC	E1309K	Pathogenic	Blood Only
pan-724	KRAS	G12R	Pathogenic	Concordant
pan-724	PALB2	W1038*	Pathogenic	Tumor Only
pan-724	CDK6	Amplified	Pathogenic	Tumor Only
pan-724	SMAD4	W509*	Pathogenic	Tumor Only
pan-724	BARD1	P358_S364del	VUS	Tumor Only
pan-724	NTRK3	Amplified	VUS	Tumor Only
pan-724	ERBB4	N601K	VUS	Tumor Only
pan-724	PBRM1	V829F	VUS	Tumor Only
pan-724	GATA6	H171_A180>L	VUS	Tumor Only
pan-724	PRKDC	A2997T	VUS	Tumor Only
pan-724	GRM3	Amplified	VUS	Tumor Only
pan-724	SMARCA4	I1214F	VUS	Tumor Only
pan-727	KRAS	G12R	Pathogenic	Tumor Only
pan-727	TP53	R282G	Pathogenic	Tumor Only
pan-727	ARID2	V431I	VUS	Tumor Only
pan-727	GSK3B	Y127C	VUS	Tumor Only
pan-727	SDHC	E144Q	VUS	Tumor Only
pan-727	BARD1	P358_S364del	VUS	Tumor Only
pan-727	MDM2	L321F	VUS	Tumor Only
pan-727	BRD4	P994S	VUS	Tumor Only
pan-727	MPL	S204P	VUS	Tumor Only
pan-727	CDKN2A	R24_L31del	VUS	Tumor Only
pan-727	MSH6	W50R	VUS	Tumor Only
pan-727	FAT1	I2004M	VUS	Tumor Only
pan-727	NTRK1	G18E	VUS	Tumor Only
pan-727	GATA2	P161A	VUS	Tumor Only
pan-727	PAX5	R305H	VUS	Tumor Only
pan-731	KRAS	G12D	Pathogenic	Tumor Only
pan-731	ARID1A	E1763*	Pathogenic	Tumor Only
pan-731	TP53	Q165*	Pathogenic	Tumor Only
pan-731	ARID1B	A2126T	VUS	Tumor Only
pan-731	FANCF	A186V	VUS	Tumor Only
pan-731	CDKN2A	loss	VUS	Tumor Only
pan-731	FAT1	E4156K	VUS	Tumor Only
pan-731	CSF1R	S928_G934del	VUS	Tumor Only
pan-731	KMT2C	K1900E	VUS	Tumor Only
pan-731	FANCA	G975R	VUS	Tumor Only
pan-731	BRAF	R462G	Pathogenic	Blood Only
pan-751	CCNE1	Amplified	Pathogenic	Tumor Only
pan-751	PIK3CG	Amplified	Pathogenic	Tumor Only
pan-751	TP53	H179R	Pathogenic	Tumor Only
pan-751	SPTA1	R1793Q	Pathogenic	Tumor Only
pan-751	ARID1B	G315_G316insGG	VUS	Tumor Only
pan-751	ARID1B	Q119_Q121del	VUS	Tumor Only
pan-751	CIC	A1554T	VUS	Tumor Only
pan-751	GRM3	Amplified	VUS	Tumor Only
pan-751	MAGI2	Amplified	VUS	Tumor Only
pan-751	ROS1	S1891T	VUS	Tumor Only
pan-751	BCL6	Amplified	VUS	Tumor Only
pan-751	EGFR	Amplified	VUS	Tumor Only
pan-751	IKZF1	Amplified	VUS	Tumor Only
pan-751	KMT2D	P3102L	VUS	Tumor Only
pan-751	SPTA1	R1076H	VUS	Tumor Only
pan-751	CDK6	Amplified	VUS	Tumor Only
pan-751	EPHB1	S690N	VUS	Tumor Only
pan-751	INHBA	Amplified	VUS	Tumor Only
pan-751	PPP2R1A	Amplified	VUS	Tumor Only
pan-751	TSC1	S487C	VUS	Tumor Only
pan-751	CEBPA	Amplified	VUS	Tumor Only
pan-751	FGFR4	S551F	VUS	Tumor Only
pan-751	JAK2	L113V	VUS	Tumor Only
pan-751	PREX2	Amplified	VUS	Tumor Only
pan-751	APC	E1309K	Pathogenic	Blood Only
pan-774	NA	NA	NA	NA

## Sheet: Table S3A (FM Genes)
ABL1
ABL2
ACVR1B
AKT1
AKT2
AKT3
ALK
AMER1
APC
AR
ARAF
ARFRP1
ARID1A
ARID1B
ARID2
ASXL1
ATM
ATR
ATRX
AURKA
AURKB
AXIN1
AXL
BAP1
BARD1
BCL2
BCL2L1
BCL2L2
BCOR
BCORL1
BLM
BRAF
BRCA1
BRCA2
BRD4
BRIP1
BTG1
BTK
CARD11
CBFB
CBL
CCND1
CCND2
CCND3
CCNE1
CD274
CD79A
CD79B
CDC73
CDH1
CDK12
CDK4
CDK6
CDK8
CDKN1A
CDKN1B
CDKN2A
CDKN2B
CDKN2C
CEBPA
CHD2
CHD4
CHEK1
CHEK2
CIC
CREBBP
CRKL
CRLF2
CSF1R
CTCF
CTNNA1
CTNNB1
CUL3
CYLD
DAXX
DDR2
DICER1
DNMT3A
DOT1L
EGFR
EMSY
EP300
EPHA3
EPHA5
EPHA7
EPHB1
ERBB2
ERBB3
ERBB4
ERG
ERRFI1
ESR1
EZH2
FAM46C
FANCA
FANCC
FANCD2
FANCE
FANCF
FANCG
FANCL
FAS
FAT1
FBXW7
FGF10
FGF14
FGF19
FGF23
FGF3
FGF4
FGF6
FGFR1
FGFR2
FGFR3
FGFR4
FH
FLCN
FLT1
FLT1
FLT4
FOXL2
FOXP1
FRS2
FUBP1
GABRA6
GATA1
GATA2
GATA3
GATA4
GATA6
GID4
GLI1
GNA11
GNA13
GNAQ
GNAS
GPR124
GRIN2A
GRM3
GSK3B
H3F3A
HGF
HNF1A
HRAS
HSD3B1
HSP90AA1
IDH1
IDH2
IGF1R
IGF2
IKBKE
IKZF1
IL7R
INHBA
INPP4B
IRF2
IRF4
IRS2
JAK1
JAK2
JAK3
JUN
KAT6A
KDM5A
KDM5C
KDM6A
KDR
KEAP1
KEL
KIT
KLHL6
KMT2A
KMT2C
KMT2D
KRAS
LMO1
LRP1B
LYN
LZTR1
MAGI2
MAP2K1
MAP2K2
MAP2K4
MAP3K1
MCL1
MDM2
MDM4
MED12
MEF2B
MEN1
MET
MITF
MLH1
MPL
MRE11A
MSH2
MSH6
MTOR
MUTYH
MYC
MYCL
MYCN
MYD88
NF1
NF2
NFE2L2
NFKBIA
NKX2-1
NOTCH1
NOTCH2
NOTCH3
NPM1
NRAS
NSD1
NTRK1
NTRK2
NTRK3
NUP93
PAK3
PALB2
PARK2
PAX5
PBRM1
PDCD1LG2
PDGFRA
PDGFRB
PDK1
PIK3C2B
PIK3CA
PIK3CB
PIK3CG
PIK3R1
PIK3R2
PLCG2
PMS2
POLD1
POLE
PPP2R1A
PRDM1
PREX2
PRKAR1A
PRKCI
PRKDC
PRSS8
PTCH1
PTEN
PTPN11
QKI
RAC1
RAD50
RAD51
RAF1
RANBP2
RARA
RB1
RBM10
RET
RICTOR
RNF43
ROS1
RPTOR
RUNX1
RUNX1T1
SDHA
SDHB
SDHC
SDHD
SETD2
SF3B1
SLIT2
SMAD2
SMAD3
SMAD4
SMARCA4
SMARCB1
SMO
SNCAIP
SOCS1
SOX10
SOX2
SOX9
SPEN
SPOP
SPTA1
SRC
STAG2
STAT3
STAT4
STK11
SUFU
SYK
TAF1
TBX3
TERC
TERT
TET2
TGFBR2
TNFAIP3
TNFRSF14
TOP1
TOP2A
TP53
TSC1
TSC2
TSHR
U2AF1
VEGFA
VHL
WISP3
WT1
XPO1
ZBTB2
ZNF217
ZNF703
BCR
ETV1
ETV4
ETV5
ETV6
MYB
TMPRSS2

## Sheet: Table S3B (Guardant Genes)
Genes	Exons	Copy Number	Rerrangements
AKT1	3, 6	no	no
ALK	23, 25	no	yes
APC	All	no	no
AR	All	yes	no
ARAF		no	no
ARID1A	All	no	no
ATM	8, 36, 39, 50, 54, 55, 56, 59, 61, 63	no	no
BRAF	All	yes	no
BRCA1	All	no	no
BRCA2	All	no	no
CCND1	All	no	no
CCND2	All	no	no
CCNE1	All	yes	no
CDH1	3, 8, 9	no	no
CDK4	All	yes	no
CDK6	All	yes	no
CDKN2A	All	no	no
CDKN2B	All	no	no
CTNNB1	3	no	no
EGFR	All	yes	no
ERBB2	All	yes	no
ESR1		no	no
EZH2	16	no	no
FBXW7		no	no
FGFR1	All	yes	no
FGFR2	All	yes	no
FGFR3	7, 9, 14, 16, 18	no	no
GATA3		no	no
GNA11	5	no	no
GNAQ	5	no	no
GNAS	8, 9	no	no
HNF1A	3, 4	no	no
HRAS	All	no	no
IDH1	4	no	no
IDH2	4	no	no
JAK2	14	no	no
JAK3	4, 13, 16	no	no
KIT	All	yes	no
KRAS	All	yes	no
MAP2K1		no	no
MAP2K2		no	no
MET	All	yes	no
MLH1	12	no	no
MPL	10	no	no
MYC	All	yes	no
NF1	All	no	no
NFE2L2		no	no
NOTCH1		no	no
NPM1	10	no	no
NRAS	All	no	no
NTRK1		no	yes
PDGFRA	All	yes	no
PIK3CA	All	yes	no
PTEN	All	no	no
PTPN11	3, 13	no	no
RAF1	All	yes	no
RET	13, 15, 16	no	yes
RHEB		no	no
RHOA		no	no
RIT1		no	no
ROS1		no	yes
SMAD4	3, 4, 5, 6, 8, 9, 10, 11, 12	no	no
SMO	3, 5, 6, 9, 11	no	no
SRC	14	no	no
STK11	1, 4, 6, 8	no	no
TERT	5	no	no
TP53	All	no	no
VHL	1, 2, 3	no	no

## Sheet: Table S3C (Cynvenio Genes)
ABL1
AKT1
ALK
APC
ATM
BRAF
CDH1
CDKN2A
CSF1R
CTNNB1
EGFR
ERBB2
ERBB4
EZH2
FBXW7
FGFR1
FGFR2
FGFR3
FLT3
GNA11
GNAQ
GNAS
HNF1A
HRAS
IDH1
IDH2
JAK2
JAK3
KDR
KIT
KRAS
MET
MLH1
MPL
NOTCH1
NPM1
NRAS
PDGFRA
PIK3CA
PTEN
PTPN11
RB1
RET
SMAD4
SMARCB1
SMO
SRC
STK11
TP53
VHL
